# Supplementary material for: Aspergillus fumigatus versus Genus Aspergillus: Conservation, Adaptive Evolution and Specific Virulence Genes
Source: Microorganisms. 2021 Sep 23;9(10):2014. doi: 10.3390/microorganisms9102014 (PMC8539515; doi:10.3390/microorganisms9102014)
Supplement: Supplementary file 1 [file microorganisms-09-02014-s001.zip]

Archive with 3 entries (3 files):
- Additional file S1.pdf
- Additional file S2.xlsx
- Additional file S3.pdf
